# Supplementary material for: Experimental Selection for Drosophila Survival in Extremely Low O2 Environment
Source: PLoS One. 2007 May 30;2(5):e490. doi: 10.1371/journal.pone.0000490 (PMC1871610; doi:10.1371/journal.pone.0000490)
Supplement: Table S1 — List of Significantly Altered Genes (0.08 MB XLS) [file pone.0000490.s001.xls]

## Sheet: Gene List
Table S1: List of Significantly Altered Genes
Gene ID	Symbol	Full_name	Fold Change	q-value (%)
FBgn0034317	CG14499		5.53945	0.455617
FBgn0041579	AttC	Attacin-C	4.10477	0.455617
FBgn0034160	CG5550		4.03795	0.455617
FBgn0030929	CG15043		3.79501	0.455617
FBgn0036068	CG6640		3.66707	0.455617
FBgn0051901	CG31901		3.58105	0.455617
FBgn0035994	CG14179		3.32961	0.455617
FBgn0033788	CG13323		3.30965	0.455617
FBgn0033789	CG13324		3.30965	0.455617
FBgn0035176	CG13905		2.95996	0.455617
FBgn0014865	Mtk	Metchnikowin	2.60109	0.455617
FBgn0036194	CG11652		2.58818	0.455617
FBgn0033301	CG12780		2.53167	0.455617
FBgn0036951	CG7017		2.52215	0.455617
FBgn0010388	Dro	Drosocin	2.49493	0.455617
FBgn0036232	CG14125		2.38555	0.455617
FBgn0034512	CG18067		2.27435	0.455617
FBgn0032493	CG15479		2.27057	0.455617
FBgn0035868	CG7194		2.25822	0.455617
FBgn0041581	AttB	Attacin-B	2.23133	0.455617
FBgn0032726	CG10621		2.21483	0.455617
FBgn0037724	Fst	Frost	2.21424	0.455617
FBgn0025692	CG3814		2.20466	0.455617
FBgn0032303	CG6508		2.14493	0.455617
FBgn0031701	TotM	Turandot M	2.14024	0.455617
FBgn0028583	lcs	la costa	2.1374	0.455617
FBgn0012042	AttA	Attacin-A	2.133	0.455617
FBgn0027929	CG33119		2.12035	0.455617
FBgn0034331	CG15067		2.09155	0.455617
FBgn0033787	CG13321		2.08958	0.455617
FBgn0038346	CG14872		2.08022	0.455617
FBgn0038353	CG5399		2.06418	0.455617
FBgn0033857	CG13335		2.0179	0.455617
FBgn0031910	CG15818		1.99015	0.455617
FBgn0032489	CG15480		1.98146	0.455617
FBgn0051872	CG31872		1.97563	0.455617
FBgn0036419	CG13482		1.97146	0.455617
FBgn0032491	CG16815		1.97051	0.455617
FBgn0032002	CG8353		1.96436	0.455617
FBgn0033250	CG14762		1.94579	0.455617
FBgn0038292	CG3987		1.94462	0.455617
FBgn0033659	Damm	Death associated molecule related to Mch2	1.92964	0.455617
FBgn0030262	CG2081		1.92206	0.455617
FBgn0037127	CG14566		1.9211	1.28332
FBgn0034407	DptB	Diptericin B	1.90119	0.455617
FBgn0036833	CG3819		1.89639	0.455617
FBgn0037562	CG11671		1.89616	0.455617
FBgn0004240	Dpt	Diptericin	1.88585	0.455617
FBgn0039310	CG11878		1.88061	0.455617
FBgn0037601	Cyp313b1		1.87872	0.455617
FBgn0025454	Cyp6g1		1.8721	0.455617
FBgn0034296	CG10912		1.87074	0.455617
FBgn0028940	Cyp28a5		1.85898	0.455617
FBgn0031973	CG7219		1.83669	0.455617
FBgn0030521	CG10992		1.81655	0.455617
FBgn0028932	CG16890		1.81348	0.455617
FBgn0036767	CG16775		1.80291	0.455617
FBgn0032275	CG17097		1.79955	0.571777
FBgn0038082	CG5724		1.79347	0.571777
FBgn0011669	Mst57Db	Male-specific RNA 57Db	1.79042	0.455617
FBgn0031033	CG14219		1.77987	0.455617
FBgn0030487	CG12726		1.76831	0.455617
FBgn0033820	CG4716		1.75949	0.455617
FBgn0036766	CG5506		1.7534	0.455617
FBgn0031432	Cyp309a1		1.75339	0.455617
FBgn0033978	Cyp6a23		1.75127	0.455617
FBgn0004554	Edg91	Ecdysone-dependent gene 91	1.74494	0.455617
FBgn0033953	CG12861		1.74475	0.455617
FBgn0040832	CG8012		1.74472	0.455617
FBgn0034871	CG3906		1.74433	0.455617
FBgn0037934	CG6830		1.74301	1.28332
FBgn0015772	Nak	Numb-associated kinase	1.73969	0.455617
FBgn0032274	CG18284		1.73821	0.455617
FBgn0040582	CG5791		1.72986	0.455617
FBgn0038172	Adgf-D	Adenosine deaminase-related growth factor D	1.72927	0.455617
FBgn0032492	Prosalpha6T		1.71965	0.455617
FBgn0039529	CG5612		1.71004	0.455617
FBgn0004428	LysE	Lysozyme E	1.70793	2.8247
FBgn0036320	CG10943		1.70336	0.455617
FBgn0034415	CG15116		1.70153	0.455617
FBgn0031489	CG17224		1.69631	0.455617
FBgn0025571	SF1	Splicing factor 1	1.69101	0.455617
FBgn0029506	Tsp42Ee	Tetraspanin 42Ee	1.69072	0.455617
FBgn0003270	amos	absent MD neurons and olfactory sensilla	1.68988	0.455617
FBgn0034511	CG13422		1.68795	0.455617
FBgn0024361	Tsp2A	Tetraspanin 2A	1.67614	0.455617
FBgn0015010	Ag5r	Antigen 5-related	1.67142	0.455617
FBgn0016715	Reg-2	Rhythmically expressed gene 2	1.66781	0.455617
FBgn0003691	th	thread	1.66414	0.455617
FBgn0002733	HLHmbeta	E(spl) region transcript mbeta	1.66379	0.455617
FBgn0032266	CG18302		1.66312	0.455617
FBgn0036433	CG9628		1.65753	0.455617
FBgn0036948	CG7298		1.65732	0.455617
FBgn0030040	CG15347		1.65707	0.455617
FBgn0034335	GstE1	Glutathione S transferase E1	1.65338	0.455617
FBgn0043578	PGRP-SB1		1.65093	0.571777
FBgn0033980	Cyp6a20		1.64672	0.455617
FBgn0033124	Tsp42Ec	Tetraspanin 42Ec	1.64557	0.455617
FBgn0040993	CG17325		1.63738	0.455617
FBgn0001258	ImpL3	Ecdysone-inducible gene L3	1.63463	0.455617
FBgn0034509	Obp57c	Odorant-binding protein 57c	1.63367	0.571777
FBgn0051004	CG31004		1.63158	1.28332
FBgn0034112	CG3896		1.62836	1.28332
FBgn0028950	CG15255		1.62826	0.455617
FBgn0011832	Ser12	Serine protease 12	1.62341	0.455617
FBgn0034292	CG5767		1.62152	0.455617
FBgn0034601	CG4286		1.62019	0.571777
FBgn0038761	CG17190		1.61794	0.455617
FBgn0034128	CG4409		1.61089	0.571777
FBgn0032087	CG9568		1.61037	0.455617
FBgn0040211	hgo	homogentisate 1,2-dioxygenase	1.61025	0.455617
FBgn0032897	CG9336		1.60964	0.571777
FBgn0037761	CG8534		1.60586	2.06465
FBgn0019936	RpS20	Ribosomal protein S20	1.6058	1.28332
FBgn0034140	CG8317		1.60282	3.56826
FBgn0020299	stumps		1.60172	0.571777
FBgn0010385	Def	Defensin	1.6015	0.571777
FBgn0034294	CG5765		1.59763	0.455617
FBgn0033696	Cyp6g2		1.59535	0.455617
FBgn0038465	CG8913		1.59431	0.455617
FBgn0028740	CG6362		1.59387	0.571777
FBgn0033226	CG1882		1.59206	0.571777
FBgn0033798	CG15870		1.58986	0.571777
FBgn0034295	CG10911		1.58818	0.455617
FBgn0030928	CG15044		1.58514	2.06465
FBgn0030158	CG9686		1.5829	1.67998
FBgn0033205	CG2064		1.58098	0.455617
FBgn0028543	CG31839		1.57971	0.455617
FBgn0052041	CG32041		1.57929	0.571777
FBgn0004425	LysB	Lysozyme B	1.57483	0.571777
FBgn0004426	LysC	Lysozyme C	1.57483	0.571777
FBgn0004427	LysD	Lysozyme D	1.57483	0.571777
FBgn0034482	CG18416		1.57221	1.28332
FBgn0030993	CG7635		1.56943	0.571777
FBgn0033786	CG3884		1.56847	0.571777
FBgn0027525	CG7686		1.56703	0.455617
FBgn0004210	puc	puckered	1.56519	0.571777
FBgn0038198	CG3153		1.56434	0.571777
FBgn0032213	CG5390		1.56203	0.571777
FBgn0037308	Hph	HIF prolyl hydroxylase	1.56181	0.455617
FBgn0028473	CG8801		1.55376	0.455617
FBgn0035743	CG15829		1.55151	0.571777
FBgn0004784	inaC	inactivation no afterpotential C	1.5507	1.28332
FBgn0037405	CG1077		1.54825	2.06465
FBgn0003091	Pkc53E	Protein C kinase 53E	1.54604	0.571777
FBgn0031123	CG15453		1.54525	2.06465
FBgn0038697	CG3581		1.54041	2.06465
FBgn0032899	CG9338		1.53675	3.56826
FBgn0034293	CG14495		1.53437	2.06465
FBgn0031558	CG16704		1.53366	0.571777
FBgn0032488	CG16812		1.53065	2.06465
FBgn0031129	CG1324		1.52937	0.455617
FBgn0032495	CG16820		1.52586	2.06465
FBgn0050502	CG30502		1.52497	0.571777
FBgn0032311	CG12517		1.52083	2.06465
FBgn0039620	CG1443		1.52083	1.28332
FBgn0031306	CG4577		1.52049	1.28332
FBgn0032265	CG18301		1.51826	2.06465
FBgn0034538	CG16799		1.51316	0.455617
FBgn0053047	CG33047		1.51143	0.571777
FBgn0033608	CG13220		1.51104	2.06465
FBgn0039325	CG10560		1.50882	2.06465
FBgn0004838	Hrb27C	Heterogeneous nuclear ribonucleoprotein at 27C	1.50304	2.06465
FBgn0015521	oho23B	overgrown hematopoietic organs at 23B	1.49974	2.06465
FBgn0045827	CG13245		1.49728	2.06465
FBgn0038930	CG5778		1.4967	2.8247
FBgn0034819	CG9877		1.49416	2.8247
FBgn0028870	CG4691		1.49341	2.06465
FBgn0020416	Idgf1	Imaginal disc growth factor 1	1.49205	1.28332
FBgn0031277	CG13947		1.49083	1.28332
FBgn0038631	CG7695		1.48981	4.06114
FBgn0038088	CG10126		1.48912	1.67998
FBgn0000640	Fbp2	Fat body protein 2	1.48886	4.97009
FBgn0024244	drm	drumstick	1.48643	1.67998
FBgn0027793	CG14787		1.48507	3.56826
FBgn0016032	lbm	late bloomer	1.48118	4.97009
FBgn0033353	CG13749		1.48113	3.56826
FBgn0031887	CG11289		1.48098	2.8247
FBgn0052703	CG32703		1.47822	1.28332
FBgn0040906	CG15579		1.4778	4.06114
FBgn0051090	CG31090		1.47676	2.06465
FBgn0001263	inaD	inactivation no afterpotential D	1.47594	4.06114
FBgn0032987	CG12775		1.47488	4.97009
FBgn0037812	CG18545		1.47365	2.06465
FBgn0039064	CG4467		1.47353	2.8247
FBgn0034328	CG15066	Immune induced molecule 23	1.47274	4.06114
FBgn0052030	CG32030		1.4721	3.56826
FBgn0010038	GstD2	Glutathione S transferase D2	1.47181	1.28332
FBgn0016941	stich1	sticky ch1	1.47149	4.97009
FBgn0010252	Rbp1	RNA-binding protein 1	1.47143	4.97009
FBgn0031850	Tsp	Thrombospondin	1.47075	4.06114
FBgn0035661	CG10477		1.46977	3.56826
FBgn0015381	dsf	dissatisfaction	1.46963	3.56826
FBgn0035434	dro5	drosomycin-5	1.46818	1.28332
FBgn0023507	CG3835		1.4677	3.56826
FBgn0033572	CG12943		1.46645	2.8247
FBgn0037566	mRpL1	mitochondrial ribosomal protein L1	1.4648	4.97009
FBgn0037365	CG2104		1.46003	2.8247
FBgn0000406	Cyt-b5-r	Cytochrome b5-related	1.45971	4.06114
FBgn0028424	JhI-26	Juvenile hormone-inducible protein 26	1.45859	3.56826
FBgn0038074	CG6188		1.45785	4.97009
FBgn0039844	CG1607		1.45645	4.06114
FBgn0030087	CG7766		1.45642	3.56826
FBgn0039091	CG10182		1.45496	2.06465
FBgn0033851	CG13332		1.45419	2.8247
FBgn0050492	CG30492		1.4531	2.8247
FBgn0038658	CG14292		1.4513	1.28332
FBgn0052954	CG32954		1.45127	2.8247
FBgn0029645	CG14422		1.44994	2.8247
FBgn0034879	Rrp4		1.44862	4.06114
FBgn0032482	Pect	Phosphoethanolamine cytidylyltransferase	1.4486	2.06465
FBgn0003941	RpL40	Ribosomal protein L40	1.44815	2.8247
FBgn0040994	CG17567		1.44739	4.06114
FBgn0003328	scb	scab	1.44569	2.06465
FBgn0025286	RpL31		1.44442	4.97009
FBgn0039756	CG9743		1.44436	4.97009
FBgn0036367	CG10116		1.44384	1.28332
FBgn0040859	CR32658		1.44253	1.28332
FBgn0034031	CG12963		1.44234	1.28332
FBgn0036616	CG4893		1.44218	4.06114
FBgn0033065	Cyp6w1		1.44088	4.06114
FBgn0039109	CG10365		1.44047	2.06465
FBgn0040996	CG12617		1.43909	4.97009
FBgn0051177	CG31177		1.43909	4.06114
FBgn0034132	CG4439		1.43818	2.8247
FBgn0051207	CG31207		1.43696	2.8247
FBgn0038630	CG14305		1.43438	2.8247
FBgn0033949	CG10131		1.43368	3.56826
FBgn0051030	CG31030		1.43106	4.06114
FBgn0030774	CG9675		1.43053	2.06465
FBgn0036831	CG6839		1.43006	3.56826
FBgn0033582	CG9084		1.42915	4.06114
FBgn0033188	CG1600		1.42588	3.56826
FBgn0033821	CG10799		1.42415	4.97009
FBgn0032868	CG17472		1.42386	4.97009
FBgn0052687	CG32687		1.42158	4.97009
FBgn0028509	cenG1A	centaurin gamma 1A	1.4212	2.06465
FBgn0034144	CG5089		1.42097	1.28332
FBgn0001257	ImpL2	Ecdysone-inducible gene L2	1.41928	2.06465
FBgn0031560	CG16713		1.4177	2.06465
FBgn0034501	CG13868		1.41673	4.97009
FBgn0032694	MESR3	Misexpression suppressor of ras 3	1.41427	2.8247
FBgn0034251	CG11423		1.41052	4.06114
FBgn0027917	CG5652		1.40992	4.06114
FBgn0032269	CG7363		1.40935	3.56826
FBgn0034485	CG11099		1.40713	2.8247
FBgn0034486	CG13869		1.40713	2.8247
FBgn0033593	CG9080		1.40674	4.06114
FBgn0010381	Drs	Drosomycin	1.40635	4.06114
FBgn0031141	CG1304		1.40552	4.97009
FBgn0022700	Cht4	Chitinase 4	1.40466	4.97009
FBgn0003719	tld	tolloid	1.40437	3.56826
FBgn0031941	CG7211		1.40283	3.56826
FBgn0014869	Pglym78	Phosphoglyceromutase	1.4025	2.8247
FBgn0032181	CG13133		1.4018	4.06114
FBgn0003961	Uro	Urate oxidase	1.39976	2.8247
FBgn0034472	CG8517		1.39857	4.97009
FBgn0029804	CG3097		1.39733	4.97009
FBgn0031954	CG14537		1.39591	2.8247
FBgn0025679	Bteb2		1.39553	4.06114
FBgn0030951	CG6873		1.39482	3.56826
FBgn0031161	CG15445		1.38917	4.97009
FBgn0002569	LvpD	Larval visceral protein D	1.38704	4.97009
FBgn0034333	Idgf5	Imaginal disc growth factor 5	1.38597	4.06114
FBgn0011281	Pbprp3	Pheromone-binding protein-related protein 3	1.38591	4.06114
FBgn0031276	CG12506		1.38534	4.06114
FBgn0031232	CG11617		1.38474	4.06114
FBgn0036482	CG13457		1.38302	4.97009
FBgn0034175	CG9001		1.3794	4.97009
FBgn0004228	mex1	midgut expression 1	1.37706	3.56826
FBgn0052351	CG32351		1.37395	3.56826
FBgn0040725	CG13946		1.37361	4.06114
FBgn0011554	etaTry	etaTrypsin	1.37229	4.06114
FBgn0035360	CG1246		1.37128	4.06114
FBgn0038130	CG8630		1.37081	4.06114
FBgn0015872	Drip	Drip	1.36603	3.56826
FBgn0003162	Pu	Punch	1.36413	4.06114
FBgn0038063	CG6989		1.36396	4.97009
FBgn0039262	CG11785		1.35426	4.97009
FBgn0001225	Hsp26	Heat shock protein 26	-1.34911	4.06114
FBgn0034786	CG13531		-1.34947	4.97009
FBgn0039154	CG6164		-1.36668	4.97009
FBgn0033354	CG13745		-1.37696	4.97009
FBgn0035620	CG5150		-1.38133	4.06114
FBgn0035154	CG3344		-1.38326	4.97009
FBgn0040238	Best1	Bestrophin 1	-1.38583	3.56826
FBgn0039098	CG13822		-1.38702	4.06114
FBgn0031119	CG1812		-1.38931	4.06114
FBgn0037098	CG7177		-1.38943	4.06114
FBgn0034784	CG9826		-1.39138	4.06114
FBgn0027571	CG3523		-1.3935	4.06114
FBgn0028479	CG4389		-1.39437	4.06114
FBgn0036486	CG7003		-1.39565	4.06114
FBgn0032761	CG17347		-1.39577	4.97009
FBgn0032449	CG17036		-1.39661	4.97009
FBgn0030813	CG4949		-1.39692	2.8247
FBgn0037967	CG3281		-1.39751	3.56826
FBgn0004047	Yp3	Yolk protein 3	-1.40469	2.8247
FBgn0030329	CG1837		-1.40845	2.8247
FBgn0035768	CG14834		-1.4096	4.97009
FBgn0032131	CG3841		-1.41153	4.97009
FBgn0000210	br	broad	-1.41267	4.06114
FBgn0015509	lin19	lin-19-like	-1.41371	4.97009
FBgn0037759	CG8526		-1.41541	4.06114
FBgn0034783	CG9825		-1.41555	2.8247
FBgn0031861	CG17375		-1.41768	3.56826
FBgn0052922	CG32922		-1.41788	3.56826
FBgn0028693	Rpn12		-1.4179	3.56826
FBgn0037371	CG2097		-1.41888	4.06114
FBgn0031677	CG14036		-1.42025	4.97009
FBgn0037530	CG2943		-1.42466	2.8247
FBgn0030045	CG15351		-1.42594	4.06114
FBgn0028467	CG11070		-1.42723	2.8247
FBgn0032839	CG10659		-1.42743	1.67998
FBgn0037396	CG11459		-1.42743	2.8247
FBgn0031877	CG10399		-1.42776	4.06114
FBgn0051912	CG31912		-1.43186	3.56826
FBgn0031738	CG9171		-1.43186	3.56826
FBgn0051953	CG31953		-1.43217	4.06114
FBgn0035964	Dhpr	Dihydropteridine reductase	-1.43423	2.8247
FBgn0015283	Pros54	Proteasome 54kD subunit	-1.43423	4.06114
FBgn0028949	CG15254		-1.43433	2.06465
FBgn0015930	dpld	dappled	-1.43556	4.06114
FBgn0033842	CG5970		-1.43753	4.06114
FBgn0032494	CG5945		-1.43779	4.06114
FBgn0034143	CG8303		-1.43893	4.97009
FBgn0039438	CG6452		-1.43922	3.56826
FBgn0029764	CG3249		-1.44423	3.56826
FBgn0031208	CG11023		-1.44484	2.06465
FBgn0010422	TfIIS	RNA polymerase II elongation factor	-1.44525	4.06114
FBgn0002997	ome	omega	-1.44638	2.8247
FBgn0022344	CG10340		-1.44737	3.56826
FBgn0004650	fs(1)N	female sterile (1) Nasrat	-1.44785	2.8247
FBgn0037782	CG12813		-1.44804	3.56826
FBgn0026206	mei-P26		-1.44978	4.06114
FBgn0039877	CG2118		-1.45136	4.97009
FBgn0031813	CG9527		-1.45387	4.06114
FBgn0038479	CG17477		-1.45421	4.06114
FBgn0034367	sec6		-1.45516	4.06114
FBgn0026619	tafazzin		-1.45527	4.97009
FBgn0039470	CG6296		-1.45632	2.8247
FBgn0032036	CG13384		-1.45654	4.97009
FBgn0035006	CG4563		-1.45671	2.8247
FBgn0032276	CG17098		-1.45705	1.67998
FBgn0032127	CG13114		-1.45809	4.06114
FBgn0032279	CG17104		-1.45877	1.67998
FBgn0034629	Acox57D-d	acyl-Coenzyme A oxidase at 57D distal	-1.46058	2.8247
FBgn0051739	CG31739		-1.46254	3.56826
FBgn0037200	CG11109		-1.46417	3.56826
FBgn0000140	asp	abnormal spindle	-1.46539	2.06465
FBgn0051322	Aats-met	Methionyl-tRNA synthetase	-1.46668	4.06114
FBgn0032055	CG13091		-1.46688	3.56826
FBgn0041585	olf186-F		-1.46834	4.06114
FBgn0051371	CG31371		-1.46931	4.06114
FBgn0030582	CG14411		-1.46996	4.97009
FBgn0039829	CG15561		-1.47091	4.97009
FBgn0032243	Klp31E		-1.47269	2.06465
FBgn0019637	Atu	Another transcription unit	-1.47282	2.06465
FBgn0030731	CG3415		-1.47334	3.56826
FBgn0029155	Mdh		-1.47406	2.8247
FBgn0050272	CG30272		-1.47434	1.67998
FBgn0038222	pr-set7		-1.47562	2.8247
FBgn0015808	ScpX	Sterol carrier protein X-related thiolase	-1.47647	1.67998
FBgn0031872	CG9211		-1.4771	1.67998
FBgn0042120	CG18779		-1.47796	2.06465
FBgn0020638	Lcp65Ag1		-1.47796	2.06465
FBgn0020637	Lcp65Ag2		-1.47796	2.06465
FBgn0031961	CG7102		-1.47901	4.06114
FBgn0020370	TppII	tripeptidyl-peptidase II	-1.47916	2.8247
FBgn0035735	CG8640		-1.47918	4.06114
FBgn0013343	Syx1A	Syntaxin 1A	-1.48377	2.06465
FBgn0039120	Nup98		-1.48485	4.97009
FBgn0002932	neur	neuralized	-1.48582	3.56826
FBgn0026616	alpha-Man-IIb		-1.48925	4.97009
FBgn0035842	CG7504		-1.48994	2.06465
FBgn0039674	CG1907		-1.49056	2.8247
FBgn0034223	CG6522		-1.49423	1.67998
FBgn0035697	CG10163		-1.4951	2.8247
FBgn0025802	Sbf	SET domain binding factor	-1.49607	4.97009
FBgn0035807	CG7492		-1.49676	1.28332
FBgn0004811	fs(2)ltoPP43	female sterile (2) ltoPP43	-1.49889	4.06114
FBgn0033029	l(2)NC136		-1.50161	3.56826
FBgn0030946	CG6659		-1.50175	2.06465
FBgn0000927	fs(1)Ya	female sterile (1) Young arrest	-1.50428	1.67998
FBgn0032014	CG7840		-1.50453	1.67998
FBgn0039778	CG18030	Jonah 99Fi	-1.5072	2.8247
FBgn0016122	Acer	Angiotensin-converting enzyme-related	-1.50752	1.67998
FBgn0035619	CG10592		-1.50873	1.67998
FBgn0058283	CG17528		-1.51092	2.8247
FBgn0023517	CG14816		-1.51156	1.67998
FBgn0033757	muskelin	muskelin	-1.51229	1.67998
FBgn0033816	CG4679		-1.51281	1.28332
FBgn0052451	CG32451		-1.51513	1.28332
FBgn0028534	CG7916		-1.51867	1.67998
FBgn0037786	CG5361		-1.52064	3.56826
FBgn0036640	nxf2	nuclear RNA export factor 2	-1.52128	2.8247
FBgn0003525	stg	string	-1.52323	1.67998
FBgn0003483	spn-E	spindle E	-1.52828	1.28332
FBgn0037575	CG7459		-1.52922	1.28332
FBgn0036549	CG10516		-1.53003	1.28332
FBgn0027903	CG12018		-1.53083	1.28332
FBgn0038564	CG7785		-1.53388	1.28332
FBgn0010425	epsilonTry	epsilonTrypsin	-1.53499	1.67998
FBgn0031832	CG9596		-1.54107	1.28332
FBgn0043576	PGRP-SC1a		-1.54197	2.8247
FBgn0031484	CG3165		-1.543	3.56826
FBgn0034642	CG15674		-1.54342	2.8247
FBgn0037817	Cyp12e1		-1.5435	1.67998
FBgn0033549	CG12936		-1.54371	2.8247
FBgn0037614	CG8116		-1.54409	1.28332
FBgn0032286	CG7300		-1.54426	0.571777
FBgn0039339	CG5116		-1.54631	1.67998
FBgn0023094	cyc	cycle	-1.54701	1.67998
FBgn0037842	CG6567		-1.552	1.28332
FBgn0034931	CG2812		-1.55388	2.8247
FBgn0026257	cav	caravaggio	-1.5541	1.67998
FBgn0032214	CG4968		-1.55415	1.67998
FBgn0031608	CG15435		-1.55458	1.67998
FBgn0051871	CG31871		-1.55775	0.455617
FBgn0000479	dnc	dunce	-1.56118	1.67998
FBgn0003204	ras	raspberry	-1.56455	1.28332
FBgn0032698	CG10336		-1.56629	2.06465
FBgn0032635	CG15141		-1.56971	2.06465
FBgn0050387	CG30387		-1.57171	1.67998
FBgn0051998	CG31998		-1.57225	0.571777
FBgn0030148	CG3106		-1.57701	1.67998
FBgn0030938	CG15047		-1.5867	0.571777
FBgn0005695	gcl	germ cell-less	-1.58672	4.06114
FBgn0039440	CG5471		-1.58892	1.28332
FBgn0003495	spz	spatzle	-1.59155	1.67998
FBgn0031216	CG11376		-1.601	2.06465
FBgn0031231	mRpL10	mitochondrial ribosomal protein L10	-1.6021	1.67998
FBgn0038611	CG14309		-1.60418	0.455617
FBgn0030390	CG15731		-1.60555	1.28332
FBgn0036023	CG18179		-1.61225	2.06465
FBgn0039434	CG5468		-1.61439	1.28332
FBgn0039437	CG6447		-1.61439	1.28332
FBgn0039436	CG6478		-1.61439	1.28332
FBgn0011555	thetaTry	thetaTrypsin	-1.61527	0.571777
FBgn0035667	CG10475		-1.61559	0.455617
FBgn0005634	zip	zipper	-1.61781	1.67998
FBgn0002948	nod	no distributive disjunction	-1.62051	0.455617
FBgn0000412	D1	D1 chromosomal protein	-1.62462	0.571777
FBgn0032913	CG9259		-1.63455	0.571777
FBgn0017482	T3dh	Type III alcohol dehydrogenase	-1.63535	1.28332
FBgn0034663	CG4363		-1.63728	1.67998
FBgn0002741	Mhc	Myosin heavy chain	-1.64112	3.56826
FBgn0035582	CG13705		-1.64604	1.67998
FBgn0035664	CG6467		-1.65415	0.455617
FBgn0035895	CG7015		-1.66226	0.571777
FBgn0002413	dco	discs overgrown	-1.66398	2.06465
FBgn0039439	CG6460		-1.669	0.455617
FBgn0031506	Tdp1	Tyrosyl-DNA phosophodiesterase 1	-1.67827	0.455617
FBgn0037816	CG6345		-1.68211	1.28332
FBgn0040885	CG14189		-1.70643	0.455617
FBgn0040349	CG3699		-1.7066	0.455617
FBgn0032066	CG9463		-1.70934	0.455617
FBgn0033327	PGRP-SC1b		-1.70943	0.455617
FBgn0032144	CG17633		-1.72013	0.455617
FBgn0034722	CG10955		-1.72076	2.8247
FBgn0037765	CG9458		-1.73145	0.455617
FBgn0051233	CG31233		-1.73922	0.455617
FBgn0002962	nos	nanos	-1.73998	1.67998
FBgn0030377	CG1924		-1.76215	1.28332
FBgn0037763	CG16904		-1.76935	0.455617
FBgn0032049	CG13095		-1.79927	0.455617
FBgn0000158	bam	bag of marbles	-1.81759	0.455617
FBgn0002563	Lsp1beta	Larval serum protein 1 beta	-1.83564	2.8247
FBgn0031741	CG11034		-1.88775	0.455617
FBgn0024289	Sodh-1	Sorbitol dehydrogenase 1	-1.89222	0.455617
FBgn0030186	CG2962		-1.91095	0.455617
FBgn0039777	CG2229	Jonah 99Fii	-1.9192	0.455617
FBgn0033319	CG8579	Jonah 44E	-1.93013	0.455617
FBgn0028532	CG7968		-1.96676	0.455617
FBgn0001226	Hsp27	Heat shock protein 27	-1.9874	0.455617
FBgn0037567	CG9620		-2.00429	0.455617
FBgn0038914	fit	female-specific independent of transformer	-2.00767	0.455617
FBgn0030044	CG15350		-2.05952	0.455617
FBgn0002521	pho	pleiohomeotic	-2.1038	1.67998
FBgn0035887	CG7170	Jonah 66Cii	-2.11721	0.455617
FBgn0039473	CG17191		-2.1254	0.455617
FBgn0051792	CG31792		-2.12929	0.455617
FBgn0003358	Ser99Dc	Serine protease 3	-2.16704	0.455617
FBgn0003356	Ser99Da	Serine protease 1	-2.26855	0.455617
FBgn0003357	Ser99Db	Serine protease 2	-2.26855	0.455617
FBgn0020906	Ser4	Serine protease 4	-2.28922	0.455617
FBgn0032249	CG5337		-2.31707	0.455617
FBgn0039798	CG11313		-2.34654	0.455617
FBgn0036996	CG5932		-2.37643	0.455617
FBgn0043575	PGRP-SC2		-2.4417	0.455617
FBgn0038973	CG18594		-2.4846	0.455617
FBgn0033774	CG12374		-2.63957	0.455617
FBgn0031654	CG8869		-2.65041	0.455617
FBgn0017424	CG11538		-2.88959	0.455617
FBgn0002565	Lsp2	Larval serum protein 2	-2.88959	0.455617
FBgn0031653	CG8871		-2.9469	0.455617
FBgn0039471	CG6295		-2.95491	0.455617
FBgn0039472	CG17192		-3.16817	0.455617
